# Supplementary material for: An At-Home Laparoscopic Curriculum for Junior Residents in Surgery, Obstetrics/Gynecology, and Urology
Source: MedEdPORTAL. 2024 May 24;20:11405. doi: 10.15766/mep_2374-8265.11405 (PMC11219092; doi:10.15766/mep_2374-8265.11405)
Supplement: Supplementary file 1 — At-Home Task Examples.mp4At-Home Task Descriptions and Rubrics.docxEquipment.docxEnd-of-Curriculum Assessment Overview.docxAssessment Task Descriptions and Rubrics.docxAssessment Station Examples.mp4 [file mep_2374-8265.11405-s001.zip]

Archive with 7 entries (7 files):
- D. End-of-Curriculum Assessment Overview.docx
- F. Assessment Station Examples.mp4
- A. At-Home Task Examples.mp4
- B. At-Home Task Descriptions and Rubrics.docx
- C. Equipment.docx
- E. Assessment Task Descriptions and Rubrics.docx
- _Educational Summary Report_11405.pdf
